# Supplementary material for: Micro-/Nanofibrillated Cellulose-Based Coating Formulations: A Solution for Improving Paper Printing Quality
Source: Nanomaterials (Basel). 2022 Aug 18;12(16):2853. doi: 10.3390/nano12162853 (PMC9414902; doi:10.3390/nano12162853)
Supplement: Supplementary file 1 [file nanomaterials-12-02853-s001.zip]

Archive with 1 entries (1 files):
- nanomaterials-1866128-supplementary.pdf
